# Supplementary material for: Facile One-Pot Conversion of (poly)phenols to Diverse (hetero)aryl Compounds by Suzuki Coupling Reaction: A Modified Approach for the Synthesis of Coumarin- and Equol-Based Compounds as Potential Antioxidants
Source: Antioxidants (Basel). 2024 Oct 3;13(10):1198. doi: 10.3390/antiox13101198 (PMC11504026; doi:10.3390/antiox13101198)
Supplement: Supplementary file 1 [file antioxidants-13-01198-s001.zip]

Archive with 1 entries (1 files):
- antioxidants-3200303-supplementary.pdf
